# Supplementary material for: Atg18 oligomer organization in assembled tubes and on lipid membrane scaffolds
Source: Nat Commun. 2023 Dec 6;14:8086. doi: 10.1038/s41467-023-43460-3 (PMC10700546; doi:10.1038/s41467-023-43460-3)
Supplement: Supplementary file 6 — Source data [file 41467_2023_43460_MOESM6_ESM.xlsx]

## Sheet: Fig. 3 C
Figure 3 C		Pelletation assay of Atg18-WT																			Pelletation assay of Atg18-FGGG

## Sheet: Fig. 3 E
Figure 3 E		Pelletation assay of Atg18-WT with soluble PIP derivates
